# Supplementary material for: Transcriptome-Based Identification of the Optimal Reference Genes for Quantitative Real-Time Polymerase Chain Reaction Analyses of Lingonberry Fruits throughout the Growth Cycle
Source: Plants (Basel). 2023 Dec 16;12(24):4180. doi: 10.3390/plants12244180 (PMC10748091; doi:10.3390/plants12244180)
Supplement: Supplementary file 1 [file plants-12-04180-s001.zip]

Archive with 4 entries (4 files):
- Figures S1 and S2-plants.pdf
- Table S1-plants.pdf
- Table S2-plants.pdf
- Table S3-plants.pdf
